# Supplementary material for: Whole-genome characterization and antibiotic resistance phenotype of Escherichia marmotae first isolated from Berylmys bowersi
Source: Microbiol Spectr. 2025 May 28;13(7):e02946-24. doi: 10.1128/spectrum.02946-24 (PMC12211086; doi:10.1128/spectrum.02946-24)
Supplement: Table S1 — The identity value of virulence analysis of the strain S2-2 in the VFDB database. [file spectrum.02946-24-s0002.xlsx]

## Sheet: Sheet1
Supplementary table 1. The identity value of virulence analysis of the strain S2-2 in the VFDB database.
Short description	Detailed description	Abbr description	Class	Class*	Ident(%)	Cover(%)	Source
LOS	UDP-2,3 diacylglucosamine hydrolase	lpxH	Offensive virulence factors	Toxin	49.1	98.72	Haemophilus
Enterobactin	ferrienterobactin outer membrane transporter	fepA	Nonspecific virulence factor	Iron uptake system	98.5	100	Escherichia
Mycobactin	Conserved protein of unknown function, MbtH, possibly involved in the biogenesis of the hydroxyphenyloxazoline-containing siderophore mycobactins	mbtH	Nonspecific virulence factor	Iron uptake system	48.4	87.32	Mycobacterium
Enterobactin	ferric enterobactin transport protein FepE	fepE	Nonspecific virulence factor	Iron uptake system	90.5	100	Escherichia
Enterobactin	isochorismatase	entB	Nonspecific virulence factor	Iron uptake system	99.6	100	Escherichia
Fur		fur	Regulation of virulence-associated genes	Regulation	98.6	97.33	Salmonella
P fimbriae	chaperone protein PapD	papD	Offensive virulence factors	Adherence	44.6	89.75	Escherichia
OmpA	peptidoglycan-associated lipoprotein precursor	ompA	Offensive virulence factors	Secretion system	40.4	42.75	Anaplasma
LOS	UDP-glucose 4-epimerase	galE	Offensive virulence factors	Toxin	58	100	Haemophilus
Ail	attachment invasion locus protein	ail	Offensive virulence factors	Secretion system	43	94.41	Yersinia
ClpE	ATP-dependent protease	clpE	Defensive virulence factors	Stress protein	40.9	91.44	Listeria
LOS	lipid A export ATP-binding/permease protein	msbA	Offensive virulence factors	Toxin	67.1	99.31	Haemophilus
LOS	tetraacyldisaccharide 4'-kinase	lpxK	Offensive virulence factors	Toxin	50.2	93.07	Haemophilus
OmpA	outer membrane protein A	Z1307	Offensive virulence factors	Secretion system	96	100	Escherichia
LOS	lipid A biosynthesis lauroyl acyltransferase	htrB	Offensive virulence factors	Toxin	54.9	98.39	Haemophilus
LPS	acyl carrier protein	acpXL	Offensive virulence factors	Secretion system	61.5	100	Brucella
PhoPQ	sensor protein PhoQ	phoQ	Regulation of virulence-associated genes	Regulation	86.2	100	Salmonella
PhoPQ	response regulator	phoP	Regulation of virulence-associated genes	Regulation	93.7	99.55	Salmonella
SodB	superoxide dismutase	sodB	Defensive virulence factors	Stress protein	67.5	97.45	Legionella
SodCI		sodCI	Defensive virulence factors	Stress protein	60	84.75	Salmonella
BfmRS	biofilm-controlling response regulator	bfmR	Regulation of virulence-associated genes	Regulation	43.9	93.28	Acinetobacter
Pla	plasminogen activator	pla	Offensive virulence factors	Adherence	47.2	97.12	Yersinia
Mycobactin	anthranilate synthase component I	mbtI	Nonspecific virulence factor	Iron uptake system	43	72.29	Mycobacterium
Capsule	oligopeptide ABC transporter, permease component	oppF	Offensive virulence factors	Secretion system	51.1	42.81	Mycoplasma
LOS	carbon storage regulator	galU	Offensive virulence factors	Toxin	73.3	97.63	Haemophilus
LOS	2-dehydro-3-deoxyphosphooctonate aldolase	kdsA	Offensive virulence factors	Toxin	81.6	99.65	Haemophilus
LOS	UDP-glucose 4-epimerase	galE	Offensive virulence factors	Toxin	62.6	99.7	Haemophilus
Capsule	hypothetical protein	M3Q_290	Offensive virulence factors	Secretion system	63.8	99.73	Acinetobacter
Capsule	hypothetical protein	M3Q_288	Offensive virulence factors	Secretion system	42.7	98.89	Acinetobacter
Capsule	hypothetical protein	M3Q_287	Offensive virulence factors	Secretion system	52.7	97.73	Acinetobacter
Capsule	UTP-glucose-1-phosphate uridylyltransferase subunit GalF	galF	Offensive virulence factors	Secretion system	88.9	99.33	Klebsiella
Capsule	colanic acid biosynthesis glycosyltransferase WcaI	wcaI	Offensive virulence factors	Secretion system	60.9	100	Klebsiella
Capsule	GDP-mannose mannosyl hydrolase	wcaH	Offensive virulence factors	Secretion system	48.3	98.03	Klebsiella
Capsule	GDP-D-mannose dehydratase	gmd	Offensive virulence factors	Secretion system	88.6	98.93	Klebsiella
Capsule	protein tyrosine phosphatase	wzb	Offensive virulence factors	Secretion system	56.3	98.61	Klebsiella
PbpG	pbpG	pbpG	Offensive virulence factors	Secretion system	44.1	72.84	Acinetobacter
CcmC	cytochrome c-type biogenesis protein CcmC, putative heme lyase for CcmE	ccmC	Nonspecific virulence factor	Iron uptake system	49	90.87	Legionella
RcsAB	transcriptional regulator RcsB	rcsB	Regulation of virulence-associated genes	Regulation	97.7	100	Klebsiella
Type IV pili	type IV fimbrial biogenesis protein PilW	pilW	Offensive virulence factors	Adherence	53.3	99.35	Yersinia
LPS	lipopolysaccharide biosynthesis protein	bplF	Offensive virulence factors	Secretion system	42.5	98.72	Bordetella
Type IV pili	type IV fimbrial biogenesis protein PilW	pilW	Offensive virulence factors	Adherence	55.2	99.67	Yersinia
LOS	lipid A biosynthesis lauroyl acyltransferase	htrB	Offensive virulence factors	Toxin	48.2	97.43	Haemophilus
MOMP	molecular chaperone DnaK	CT396	Offensive virulence factors	Adherence	42.4	79.7	Chlamydia
Alginate	alginate biosynthesis protein AlgZ/FimS	algU	Offensive virulence factors	Secretion system	66	98.96	Pseudomonas
MisL	putative autotransported protein	misL	Offensive virulence factors	Adherence	63	54.58	Salmonella
LOS	KpsF	kpsF	Offensive virulence factors	Toxin	40.6	91.1	Haemophilus
RpoS	factor of RNA polymerase, major sigmafactor during stationary phase	rpoS	Regulation of virulence-associated genes	Regulation	99.4	100	Salmonella
RelA	GTP pyrophosphokinase	relA	Regulation of virulence-associated genes	Regulation	45.2	97.96	Legionella
LOS	aspartate racemase	CFF8240_1412	Offensive virulence factors	Toxin	45.7	100	Campylobacter
Per	transcriptional regulator BfpW	perC/bfpW	Regulation of virulence-associated genes	Regulation	44.2	94.38	Escherichia
LOS	putative deoxyribonucleotide triphosphate pyrophosphatase	orfM	Offensive virulence factors	Toxin	58.5	98.97	Haemophilus
LOS	arabinose-5-phosphate isomerase	kpsF	Offensive virulence factors	Toxin	50	97.75	Haemophilus
K1 capsule	KpsD	kpsD	Offensive virulence factors	Invasion	98.6	100	Escherichia
Capsule	capsule polysaccharide modification protein	lipA	Offensive virulence factors	Secretion system	49.8	94.72	Neisseria
K1 capsule	KpsM	kpsM	Offensive virulence factors	Invasion	66.3	100	Escherichia
K1 capsule	KpsT	kpsT	Offensive virulence factors	Invasion	73.5	98.17	Escherichia
ACF	accessory colonization factor AcfD	acfD	Offensive virulence factors	Adherence	48.7	96.12	Vibrio
LOS	ADP-heptose synthase	rfaE	Offensive virulence factors	Toxin	71.2	97.9	Haemophilus
RpoS	factor of RNA polymerase, major sigmafactor during stationary phase	rpoS	Regulation of virulence-associated genes	Regulation	42.1	73.94	Salmonella
LOS	phosphoheptose isomerase	gmhA	Offensive virulence factors	Toxin	44.8	87.1	Campylobacter
Type IV pili	type IV pilus secretin PilQ	comE/pilQ	Offensive virulence factors	Adherence	42.6	87.53	Haemophilus
BfmRS	biofilm-controlling response regulator	bfmR	Regulation of virulence-associated genes	Regulation	41.7	94.96	Acinetobacter
Type IV pili	type IV fimbrial biogenesis protein PilW	pilW	Offensive virulence factors	Adherence	54.4	99.67	Yersinia
Chu	heme oxygenase ChuS	chuS	Nonspecific virulence factor	Iron uptake system	93.6	100	Escherichia
Chu	Outer membrane heme/hemoglobin receptor ChuA	chuA	Nonspecific virulence factor	Iron uptake system	98.1	100	Escherichia
Shu	periplasmic binding protein ShuT	shuT	Nonspecific virulence factor	Iron uptake system	94.8	92.12	Shigella
Chu	hypothetical protein	chuY	Nonspecific virulence factor	Iron uptake system	94.7	100	Escherichia
Chu	ATP-binding hydrophilic protein ChuV	chuV	Nonspecific virulence factor	Iron uptake system	94.5	96.24	Escherichia
Capsule	oligopeptide ABC transporter, permease component	oppF	Offensive virulence factors	Secretion system	42	45.62	Mycoplasma
AslA	putative arylsulfatase	aslA	Offensive virulence factors	Invasion	96.7	97.05	Escherichia
LOS	undecaprenyl-phosphate alpha-N-acetylglucosaminyl 1-phosphate transferase	wecA	Offensive virulence factors	Toxin	56.2	96.9	Haemophilus
IlpA	immunogenic lipoprotein A	IlpA	Offensive virulence factors	Adherence	55.1	93.68	Vibrio
LPS	lipopolysaccharide core biosynthesis protein	kdtB	Offensive virulence factors	Secretion system	49.7	96.18	Helicobacter
LOS	3-deoxy-D-manno-octulosonic-acid transferase	kdtA	Offensive virulence factors	Toxin	51.3	97.89	Haemophilus
LPS	B-band O-antigen polymerase	waaG	Offensive virulence factors	Secretion system	50.5	99.2	Pseudomonas
LPS	LPS alpha 1,3-glucosyltransferase WaaG	waaP	Offensive virulence factors	Secretion system	52.5	96.64	Pseudomonas
LOS	lipopolysaccharide heptosyltransferase I	opsX/rfaC	Offensive virulence factors	Toxin	55.7	98.13	Haemophilus
LOS	ADP-heptose-LPS heptosyltransferase II	rfaF	Offensive virulence factors	Toxin	62.9	99.42	Haemophilus
LOS	ADP-L-glycero-D-mannoheptose-6-epimerase	rfaD	Offensive virulence factors	Toxin	77.9	99.68	Haemophilus
SodB	superoxide dismutase	sodB	Defensive virulence factors	Stress protein	43.3	96.43	Legionella
Hsp60	.	htpB	Offensive virulence factors	Adherence	75.1	97.63	Legionella
Type I fimbriae	tyrosine recombinase/inversion of on/off regulator of fimA	fimB	Offensive virulence factors	Adherence	96.5	100	Escherichia
Type I fimbriae	recombinase involved in phase variation; regulator for fimA	fimE	Offensive virulence factors	Adherence	97.5	100	Escherichia
Type I fimbriae		fimA	Offensive virulence factors	Adherence	92.9	100	Escherichia
Type I fimbriae	type 1 pilus biosynthesis fimbrial protein	fimI	Offensive virulence factors	Adherence	95.2	92.18	Escherichia
Type I fimbriae	chaperone FimC, periplasmic	fimC	Offensive virulence factors	Adherence	95.9	100	Escherichia
Type 1 fimbriae	Outer membrane usher protein fimD precursor	fimD	Offensive virulence factors	Invasion	95.8	100	Escherichia
Type I fimbriae	minor component of type 1 fimbriae	fimF	Offensive virulence factors	Adherence	95.5	100	Escherichia
Type 1 fimbriae	FimG protein precursor	fimG	Offensive virulence factors	Invasion	97	100	Escherichia
Type I fimbriae	FimH protein precursor	fimH	Offensive virulence factors	Adherence	98.3	99.01	Escherichia
Type IV pili	putative transposase	pilW	Offensive virulence factors	Adherence	50.2	98.71	Yersinia
MOMP	molecular chaperone DnaK	CT396	Offensive virulence factors	Adherence	60.4	91.97	Chlamydia
LOS	hypothetical protein	lpxC	Offensive virulence factors	Toxin	77.3	99.67	Haemophilus
Type IV pili	putative transposase	pilW	Offensive virulence factors	Adherence	49.5	97.74	Yersinia
Capsule	undecaprenyl diphosphate synthase	uppS	Offensive virulence factors	Secretion system	46.1	90	Enterococcus
Capsule	phosphatidate cytidylyltransferase	EFAU004_01723	Offensive virulence factors	Secretion system	41.1	46.62	Enterococcus
LOS	glucosamine N-acyltransferase	lpxD	Offensive virulence factors	Toxin	60.5	99.41	Haemophilus
LPS	-hydroxymyristoyl ACP dehydratase	fabZ	Offensive virulence factors	Secretion system	46	87.9	Brucella
LOS	UDP-N-acetylglucosamine acyltransferase	lpxA	Offensive virulence factors	Toxin	64.5	99.24	Haemophilus
LOS	lipid-A-disaccharide synthase	lpxB	Offensive virulence factors	Toxin	63.9	96.67	Haemophilus
IlpA	immunogenic lipoprotein A	IlpA	Offensive virulence factors	Adherence	67.5	100	Vibrio
LOS	D,D-heptose 1,7-bisphosphate phosphatase	CFF8240_1415	Offensive virulence factors	Toxin	47.1	86.9	Campylobacter
LOS	phosphoheptose isomerase	gmhA/lpcA	Offensive virulence factors	Toxin	76	98.46	Haemophilus
MisL	putative autotransported protein	misL	Offensive virulence factors	Adherence	63.1	54.58	Salmonella
Capsule	capsular polysaccharide synthesis enzyme	cap8J	Offensive virulence factors	Secretion system	40.2	57.84	Staphylococcus
ClpP	ATP-dependent Clp protease proteolytic subunit	clpP	Defensive virulence factors	Stress protein	66.5	97.98	Listeria
Capsule	capsular polysaccharide synthesis enzyme Cap8J	cap8J	Offensive virulence factors	Secretion system	42.5	56.22	Staphylococcus
LOS	UDP-2,3 diacylglucosamine hydrolase	lpxH	Offensive virulence factors	Toxin	49.1	98.72	Haemophilus
Enterobactin	ferrienterobactin outer membrane transporter	fepA	Nonspecific virulence factor	Iron uptake system	98.5	79.49	Escherichia
Mycobactin	Conserved protein of unknown function, MbtH, possibly involved in the biogenesis of the hydroxyphenyloxazoline-containing siderophore mycobactins	mbtH	Nonspecific virulence factor	Iron uptake system	48.4	87.32	Mycobacterium
Enterobactin	enterobactin synthase multienzyme complex component, ATP-dependent	entF	Nonspecific virulence factor	Iron uptake system	92.9	83.29	Escherichia
Enterobactin	ferric enterobactin transport protein FepE	fepE	Nonspecific virulence factor	Iron uptake system	91.6	59.95	Escherichia
Enterobactin	ferrienterobactin ABC transporter ATPase	fepC	Nonspecific virulence factor	Iron uptake system	97.8	100	Escherichia
Enterobactin	ferrienterobactin ABC transporter periplasmic binding protein	fepB	Nonspecific virulence factor	Iron uptake system	94.4	84.91	Escherichia
Enterobactin	isochorismatase	entB	Nonspecific virulence factor	Iron uptake system	99.6	100	Escherichia
Flagella	flagellar basal-body rod protein FlgF	flgF	Offensive virulence factors	Invasion	62.4	91.24	Yersinia
Flagella	flagellar rod assembly protein/muramidase FlgJ	flgJ	Offensive virulence factors	Invasion	44.5	42.35	Yersinia
Flagella	flagellar biosynthesis sigma factor	fliA	Offensive virulence factors	Invasion	50.4	98.33	Yersinia
Pla	plasminogen activator	pla	Offensive virulence factors	Adherence	53.7	91.35	Yersinia
MisL	putative autotransported protein	misL	Offensive virulence factors	Adherence	55.2	51.49	Salmonella
Flagella	flagellar biosynthetic protein FliR	fliR	Offensive virulence factors	Invasion	50	99.23	Yersinia
Flagella	flagellar biosynthetic protein FliQ	fliQ	Offensive virulence factors	Invasion	64.8	98.88	Yersinia
Flagella	flagellar biosynthetic protein FliP	fliP	Offensive virulence factors	Invasion	78.8	92.98	Yersinia
Flagella	flagellar protein FliO	fliO	Offensive virulence factors	Invasion	43	58.82	Yersinia
Flagella	flagellar motor switch protein FliM	fliM	Offensive virulence factors	Invasion	60.1	100	Yersinia
Flagella	flagellar protein FliJ	fliJ	Offensive virulence factors	Invasion	44.1	97.3	Yersinia
Flagella	flagellar hook-basal body complex protein FliE	fliE	Offensive virulence factors	Invasion	46.8	100	Yersinia
Flagella	flagellar biosynthesis transcription activator FlhC	flhC	Offensive virulence factors	Invasion	58.9	90.67	Yersinia
Flagella	flagellar basal-body rod protein FlgB	flgB	Offensive virulence factors	Invasion	63.5	100	Yersinia
Flagella	flagellar basal-body rod protein FlgF	flgF	Offensive virulence factors	Invasion	63.3	100	Yersinia
Flagella	flagellar biosynthesis sigma factor	fliA	Offensive virulence factors	Invasion	50.4	98.33	Yersinia
Pla	plasminogen activator	pla	Offensive virulence factors	Adherence	53.7	91.35	Yersinia
TraJ	TraJ	traJ	Offensive virulence factors	Invasion	98	99.5	Escherichia
TraJ	TraJ	traJ	Offensive virulence factors	Invasion	98	99.5	Escherichia
Per	transcriptional regulator BfpW	perC/bfpW	Regulation of virulence-associated genes	Regulation	44.2	94.38	Escherichia
Per	transcriptional regulator BfpW	perC/bfpW	Regulation of virulence-associated genes	Regulation	44.2	94.38	Escherichia
Per	transcriptional regulator BfpW	perC/bfpW	Regulation of virulence-associated genes	Regulation	44.2	94.38	Escherichia
