# Supplementary material for: Whole-genome characterization and antibiotic resistance phenotype of Escherichia marmotae first isolated from Berylmys bowersi
Source: Microbiol Spectr. 2025 May 28;13(7):e02946-24. doi: 10.1128/spectrum.02946-24 (PMC12211086; doi:10.1128/spectrum.02946-24)
Supplement: Table S2 — The identity value of resistance gene analysis of strain S2-2 in CARD database. [file spectrum.02946-24-s0003.xlsx]

## Sheet: Sheet2
Supplementary table 2. The identity value of resistance gene analysis of strain S2-2 in CARD database.
Resistance mechanism	Resistance gene family	Resistance gene name	Associated drug	Number of fragments	Identity(%)
antibiotic efflux	resistance-nodulation-cell division (RND) antibiotic efflux pump	acrD	aminoglycoside antibiotic	2	99.30±0.70
antibiotic efflux	resistance-nodulation-cell division (RND) antibiotic efflux pump	baeS	aminocoumarin antibiotic; aminoglycoside antibiotic	2	98.80±1.20
antibiotic target alteration	pmr phosphoethanolamine transferase	eptA	peptide antibiotic	2	98.35±1.45
antibiotic efflux	major facilitator superfamily (MFS) antibiotic efflux pump	mdtM	acridine dye; fluoroquinolone antibiotic; lincosamide antibiotic; nucleoside antibiotic; phenicol antibiotic	2	98.00±1.50
antibiotic efflux	resistance-nodulation-cell division (RND) antibiotic efflux pump	mdtB	aminocoumarin antibiotic	2	97.85±2.05
antibiotic efflux	resistance-nodulation-cell division (RND) antibiotic efflux pump	acrE	cephalosporin; cephamycin; fluoroquinolone antibiotic; penam	2	96.05±3.55
antibiotic efflux	resistance-nodulation-cell division (RND) antibiotic efflux pump	acrF	cephalosporin; cephamycin; fluoroquinolone antibiotic; penam	3	93.07±8.70
antibiotic efflux	kdpDE	kdpE	aminoglycoside antibiotic	3	79.33±27.13
antibiotic efflux	resistance-nodulation-cell division (RND) antibiotic efflux pump	acrS	cephalosporin; cephamycin; fluoroquinolone antibiotic; glycylcycline; penam; phenicol antibiotic; rifamycin antibiotic; tetracycline antibiotic; triclosan	3	78.23±25.27
antibiotic efflux	major facilitator superfamily (MFS) antibiotic efflux pump; resistance-nodulation-cell division (RND) antibiotic efflux pump	H-NS	cephalosporin; cephamycin; fluoroquinolone antibiotic; macrolide antibiotic; penam; tetracycline antibiotic	2	77.95±22.05
antibiotic efflux	major facilitator superfamily (MFS) antibiotic efflux pump	mdtN	acridine dye; nucleoside antibiotic	4	72.58±26.30
antibiotic efflux; reduced permeability to antibiotic	General Bacterial Porin with reduced permeability to beta-lactams; resistance-nodulation-cell division (RND) antibiotic efflux pump	marA	carbapenem; cephalosporin; cephamycin; fluoroquinolone antibiotic; glycylcycline; monobactam; penam; penem; phenicol antibiotic; rifamycin antibiotic; tetracycline antibiotic; triclosan	2	72.50±27.50
antibiotic efflux	major facilitator superfamily (MFS) antibiotic efflux pump	mdtP	acridine dye; nucleoside antibiotic	2	70.40±29.40
antibiotic efflux	resistance-nodulation-cell division (RND) antibiotic efflux pump	baeR	aminocoumarin antibiotic; aminoglycoside antibiotic	2	70.05±29.95
reduced permeability to antibiotic	General Bacterial Porin with reduced permeability to beta-lactams	Klebsiella pneumoniae OmpK37	carbapenem; cephalosporin; cephamycin; monobactam; penam; penem	5	65.36±7.25
antibiotic efflux	ATP-binding cassette (ABC) antibiotic efflux pump	msbA	nitroimidazole antibiotic	6	63.68±24.30
antibiotic efflux	resistance-nodulation-cell division (RND) antibiotic efflux pump	gadX	fluoroquinolone antibiotic; macrolide antibiotic; penam	2	63.10±17.90
antibiotic efflux	major facilitator superfamily (MFS) antibiotic efflux pump; resistance-nodulation-cell division (RND) antibiotic efflux pump	evgS	fluoroquinolone antibiotic; macrolide antibiotic; penam; tetracycline antibiotic	4	57.38±24.11
antibiotic inactivation	macrolide phosphotransferase (MPH)	mphB	macrolide antibiotic	2	56.25±8.15
antibiotic efflux	resistance-nodulation-cell division (RND) antibiotic efflux pump	smeR	aminoglycoside antibiotic; cephalosporin; cephamycin; penam	2	44.40±1.80
antibiotic efflux	resistance-nodulation-cell division (RND) antibiotic efflux pump	Pseudomonas aeruginosa CpxR	aminocoumarin antibiotic; aminoglycoside antibiotic; carbapenem; cephalosporin; cephamycin; diaminopyrimidine antibiotic; fluoroquinolone antibiotic; macrolide antibiotic; monobactam; penam; penem; peptide antibiotic; phenicol antibiotic; sulfonamide antibiotic; tetracycline antibiotic	2	44.30±3.90
antibiotic efflux	resistance-nodulation-cell division (RND) antibiotic efflux pump	golS	carbapenem; cephalosporin; cephamycin; monobactam; penam; penem; phenicol antibiotic	2	44.25±0.55
antibiotic efflux	ATP-binding cassette (ABC) antibiotic efflux pump	macB	macrolide antibiotic	7	43.27±3.81
antibiotic efflux	resistance-nodulation-cell division (RND) antibiotic efflux pump	mtrA	macrolide antibiotic; penam	2	42.00±0.70
antibiotic efflux	major facilitator superfamily (MFS) antibiotic efflux pump	Acinetobacter baumannii AbaF	fosfomycin	5	41.16±0.45
antibiotic efflux	major facilitator superfamily (MFS) antibiotic efflux pump	bcr-1	bicyclomycin	2	41.05±0.95
antibiotic efflux	major facilitator superfamily (MFS) antibiotic efflux pump	arlR	acridine dye; fluoroquinolone antibiotic	2	40.60±0.60
antibiotic efflux	resistance-nodulation-cell division (RND) antibiotic efflux pump	adeL	fluoroquinolone antibiotic; tetracycline antibiotic	3	40.37±0.38
antibiotic efflux	resistance-nodulation-cell division (RND) antibiotic efflux pump	CRP	fluoroquinolone antibiotic; macrolide antibiotic; penam	1	100
antibiotic target alteration	pmr phosphoethanolamine transferase	ugd	peptide antibiotic	1	100
antibiotic target alteration	undecaprenyl pyrophosphate related proteins	bacA	peptide antibiotic	1	100
antibiotic target alteration	pmr phosphoethanolamine transferase	pmrF	peptide antibiotic	1	100
antibiotic efflux	major facilitator superfamily (MFS) antibiotic efflux pump	mdtG	fosfomycin	1	100
antibiotic efflux	resistance-nodulation-cell division (RND) antibiotic efflux pump	cpxA	aminocoumarin antibiotic; aminoglycoside antibiotic	1	100
antibiotic efflux	major facilitator superfamily (MFS) antibiotic efflux pump	Escherichia coli mdfA	benzalkonium chloride; rhodamine; tetracycline antibiotic	1	100
antibiotic efflux	major facilitator superfamily (MFS) antibiotic efflux pump	mdtH	fluoroquinolone antibiotic	1	100
antibiotic efflux	resistance-nodulation-cell division (RND) antibiotic efflux pump	mdtE	fluoroquinolone antibiotic; macrolide antibiotic; penam	1	100
antibiotic efflux	small multidrug resistance (SMR) antibiotic efflux pump	Escherichia coli emrE	macrolide antibiotic	2	100
antibiotic inactivation	ampC-type beta-lactamase	Escherichia coli ampH	cephalosporin; penam	1	100
antibiotic efflux	major facilitator superfamily (MFS) antibiotic efflux pump	Klebsiella pneumoniae KpnE	aminoglycoside antibiotic; cephalosporin; macrolide antibiotic; peptide antibiotic; rifamycin antibiotic; tetracycline antibiotic	1	100
antibiotic efflux	major facilitator superfamily (MFS) antibiotic efflux pump	emrA	fluoroquinolone antibiotic	1	100
antibiotic efflux	resistance-nodulation-cell division (RND) antibiotic efflux pump	acrB	cephalosporin; fluoroquinolone antibiotic; glycylcycline; penam; phenicol antibiotic; rifamycin antibiotic; tetracycline antibiotic; triclosan	1	100
antibiotic efflux	ATP-binding cassette (ABC) antibiotic efflux pump; major facilitator superfamily (MFS) antibiotic efflux pump; resistance-nodulation-cell division (RND) antibiotic efflux pump	tolC	aminocoumarin antibiotic; aminoglycoside antibiotic; carbapenem; cephalosporin; cephamycin; fluoroquinolone antibiotic; glycylcycline; macrolide antibiotic; penam; penem; peptide antibiotic; phenicol antibiotic; rifamycin antibiotic; tetracycline antibiotic; triclosan	1	100
antibiotic efflux	resistance-nodulation-cell division (RND) antibiotic efflux pump	mdtF	fluoroquinolone antibiotic; macrolide antibiotic; penam	1	100
antibiotic efflux	resistance-nodulation-cell division (RND) antibiotic efflux pump	mdtA	aminocoumarin antibiotic	1	100
antibiotic efflux	major facilitator superfamily (MFS) antibiotic efflux pump	emrR	fluoroquinolone antibiotic	1	100
antibiotic efflux	resistance-nodulation-cell division (RND) antibiotic efflux pump	Escherichia coli acrA	cephalosporin; fluoroquinolone antibiotic; glycylcycline; penam; phenicol antibiotic; rifamycin antibiotic; tetracycline antibiotic; triclosan	1	100
antibiotic efflux	major facilitator superfamily (MFS) antibiotic efflux pump	Klebsiella pneumoniae KpnF	aminoglycoside antibiotic; cephalosporin; macrolide antibiotic; peptide antibiotic; rifamycin antibiotic; tetracycline antibiotic	1	100
antibiotic efflux	major facilitator superfamily (MFS) antibiotic efflux pump	Klebsiella pneumoniae KpnH	aminoglycoside antibiotic; carbapenem; cephalosporin; fluoroquinolone antibiotic; macrolide antibiotic; penam; penem; peptide antibiotic	1	100
antibiotic efflux	resistance-nodulation-cell division (RND) antibiotic efflux pump	mdtC	aminocoumarin antibiotic	1	99.8
antibiotic efflux	ATP-binding cassette (ABC) antibiotic efflux pump	yojI	peptide antibiotic	1	99.8
antibiotic inactivation	ampC-type beta-lactamase	Escherichia coli ampC	cephalosporin; penam	1	99.7
antibiotic inactivation	APH(6)	APH(6)-Id	aminoglycoside antibiotic	1	99.1
antibiotic efflux	major facilitator superfamily (MFS) antibiotic efflux pump	emrB	fluoroquinolone antibiotic	1	97.6
antibiotic inactivation	TEM beta-lactamase	TEM-108	cephalosporin; monobactam; penam; penem	1	93.7
antibiotic efflux	major facilitator superfamily (MFS) antibiotic efflux pump	tet(C)	tetracycline antibiotic	1	92.9
antibiotic efflux	major facilitator superfamily (MFS) antibiotic efflux pump	mdtO	acridine dye; nucleoside antibiotic	1	92.8
antibiotic efflux	resistance-nodulation-cell division (RND) antibiotic efflux pump	oqxB	diaminopyrimidine antibiotic; fluoroquinolone antibiotic; glycylcycline; nitrofuran antibiotic; tetracycline antibiotic	1	91.1
antibiotic efflux	major facilitator superfamily (MFS) antibiotic efflux pump	Klebsiella pneumoniae KpnG	aminoglycoside antibiotic; carbapenem; cephalosporin; fluoroquinolone antibiotic; macrolide antibiotic; penam; penem; peptide antibiotic	1	78.1
antibiotic efflux	resistance-nodulation-cell division (RND) antibiotic efflux pump	gadW	fluoroquinolone antibiotic; macrolide antibiotic; penam	1	76
antibiotic efflux	multidrug and toxic compound extrusion (MATE) transporter	mdtK	fluoroquinolone antibiotic	1	74.8
antibiotic efflux	resistance-nodulation-cell division (RND) antibiotic efflux pump	sdiA	cephalosporin; fluoroquinolone antibiotic; glycylcycline; penam; phenicol antibiotic; rifamycin antibiotic; tetracycline antibiotic; triclosan	1	71.7
antibiotic efflux; antibiotic target alteration	ATP-binding cassette (ABC) antibiotic efflux pump; major facilitator superfamily (MFS) antibiotic efflux pump; resistance-nodulation-cell division (RND) antibiotic efflux pump	Pseudomonas aeruginosa soxR	acridine dye; cephalosporin; fluoroquinolone antibiotic; glycylcycline; penam; phenicol antibiotic; rifamycin antibiotic; tetracycline antibiotic; triclosan	1	70.5
antibiotic target alteration	pmr phosphoethanolamine transferase	arnA	peptide antibiotic	1	70.2
antibiotic efflux	resistance-nodulation-cell division (RND) antibiotic efflux pump	adeF	fluoroquinolone antibiotic; tetracycline antibiotic	1	69.2
antibiotic inactivation	TEM beta-lactamase	TEM-116	cephalosporin; monobactam; penam; penem	1	64.9
antibiotic efflux	resistance-nodulation-cell division (RND) antibiotic efflux pump	Enterobacter cloacae acrA	cephalosporin; fluoroquinolone antibiotic; glycylcycline; penam; phenicol antibiotic; rifamycin antibiotic; tetracycline antibiotic; triclosan	1	52.8
antibiotic efflux	multidrug and toxic compound extrusion (MATE) transporter	hmrM	acridine dye; fluoroquinolone antibiotic	1	48.6
antibiotic efflux; reduced permeability to antibiotic	General Bacterial Porin with reduced permeability to beta-lactams; resistance-nodulation-cell division (RND) antibiotic efflux pump	ramA	carbapenem; cephalosporin; cephamycin; fluoroquinolone antibiotic; glycylcycline; monobactam; penam; penem; phenicol antibiotic; rifamycin antibiotic; tetracycline antibiotic; triclosan	1	47
antibiotic efflux	resistance-nodulation-cell division (RND) antibiotic efflux pump	smeC	aminoglycoside antibiotic; cephalosporin; cephamycin; penam	1	45.5
antibiotic efflux	small multidrug resistance (SMR) antibiotic efflux pump	Pseudomonas aeruginosa emrE	aminoglycoside antibiotic	1	44.4
antibiotic target replacement	trimethoprim resistant dihydrofolate reductase dfr	dfrI	diaminopyrimidine antibiotic	1	43.6
antibiotic efflux	resistance-nodulation-cell division (RND) antibiotic efflux pump	OprZ	aminoglycoside antibiotic; cephalosporin; fluoroquinolone antibiotic; macrolide antibiotic	1	43.4
antibiotic efflux	resistance-nodulation-cell division (RND) antibiotic efflux pump	adeR	glycylcycline; tetracycline antibiotic	1	42.9
antibiotic inactivation	NmcA beta-lactamase	NmcR	carbapenem; cephalosporin; cephamycin; penam	1	42.8
antibiotic inactivation	fosfomycin thiol transferase	fosA	fosfomycin	1	42.4
antibiotic efflux	small multidrug resistance (SMR) antibiotic efflux pump	qacH	fluoroquinolone antibiotic	1	40.6
antibiotic efflux	ATP-binding cassette (ABC) antibiotic efflux pump	efrB	fluoroquinolone antibiotic; macrolide antibiotic; rifamycin antibiotic	1	40.3
antibiotic efflux	major facilitator superfamily (MFS) antibiotic efflux pump	Acinetobacter baumannii AbaQ	fluoroquinolone antibiotic	1	40.3
antibiotic target alteration	glycopeptide resistance gene cluster; van ligase	vanI	glycopeptide antibiotic	1	40.1
				132
