# Supplementary material for: Whole-genome characterization and antibiotic resistance phenotype of Escherichia marmotae first isolated from Berylmys bowersi
Source: Microbiol Spectr. 2025 May 28;13(7):e02946-24. doi: 10.1128/spectrum.02946-24 (PMC12211086; doi:10.1128/spectrum.02946-24)
Supplement: Table S3 — Biochemical test results. [file spectrum.02946-24-s0004.xlsx]

## Sheet: Sheet1
Supplementary table 3. Biochemical test results
Test	Active ingredient	Results	Test	Active ingredient	Results
ONPG	O-nitrophenyl-galactoside	+	H2S	Sodium thiosulfate	-
ADH	Arginine	-	URE	Urea	-
LDC	Lysine	+	TDA	Phenylalanine	-
ODC	Ornithine	-	IND	Tryptophan	+
CIT	Sodium citrate	-	VP	Pyruvate	+
GEL	Kohn gelatin	-	RHA	Rhamnose	+
GLU	Glucose	+	SAC	Cane sugar	-
MAN	Mannitol	+	MEL	Meliobiose	+
INO	Inositol	-	AMY	Amygdalin	-
SOR	Sorbitol	+	ARA	Arabinose	+
"-" means negative, "+" means positive
